# Supplementary material for: Metabolomic Profiling Revealed Diversion of Cytidinediphosphate-Diacylglycerol and Glycerol Pathway towards Denovo Triacylglycerol Synthesis in Rhodosporidium toruloides
Source: J Fungi (Basel). 2021 Nov 13;7(11):967. doi: 10.3390/jof7110967 (PMC8625802; doi:10.3390/jof7110967)
Supplement: Supplementary file 1 [file jof-07-00967-s001.zip]

Archive with 3 entries (3 files):
- FigureS1.pdf
- TableS1.pdf
- TableS2.csv
