# Supplementary material for: Metabolomic Profiling Revealed Diversion of Cytidinediphosphate-Diacylglycerol and Glycerol Pathway towards Denovo Triacylglycerol Synthesis in Rhodosporidium toruloides
Source: J Fungi (Basel). 2021 Nov 13;7(11):967. doi: 10.3390/jof7110967 (PMC8625802; doi:10.3390/jof7110967)
Supplement: Supplementary file 1 [file jof-07-00967-s001.zip › TableS2.csv]

	S1	S2	S3	S4	S5	S6
	N-limited	N-limited	N-limited	N-sufficient	N-sufficient	N-sufficient
Hexadecanoic acid	24180246	3034704	2415257	347251691	367252693	333543685
Oleic acid	105646184	2818710	95643183	28722715	26134260	28156844
Octadecanoic acid	28011995	27132874	26544784	44870719	45681627	428499807
Tetracosanoic acid	11285940	11264650	109860341	3646581	3049484	3457840
Tetradecanoic acid	0	0	0	16519263	15027344	16389161
Monooleoylglycerol	8961941	8673968	7986540	0	0	0
2-Monostearin	6369319	5825895	4931004	0	0	0
9, 12-Octadecadienoic acid	20434265	18974530	19873499	0	0	0
Octadecanol	11719986	9834552	1098546	0	0	0
Trehalose	7184997	7132665	8967546	4797823	4786932	4485959
DL-Lyxofuranoside	6802975	6254386	6478934	5336759	5444653	5016768
2-Deoxy ribose	126830996	100866954	98587352	0	0	0
D-(-)-Ribofuranose	6202982	58127511	57588023	0	0	0
D-(+)-Talofuranose	25057804	25674318	20785238	0	0	0
Threose	5742598	5041706	52648973	0	0	0
Glycerol	66651960	3094861	3370021	18233814	16540014	17652342
Melezitose	5597442	4996842	5218649	0	0	0
Sorbitol	18976433	22609904	20161514	0	0	0
Xylitol	7662008	7542311	7613409	0	0	0
Arabinofurose	10854261	11960319	99867958	0	0	0
Galactinol	3058848	3167839	3167839	0	0	0
Inositol	15089964	15191971	14989765	10986327	10886458	110051134
Butane-1 3-diol	0	0	0	22116051	21098865	20061258
Hydroxy butyrate	5850403	5026894	5436743	0	0	0
Phosphoric acid	5771467	3964065	4299678	0	0	0
Ergosterol	9854764	9837882	9065364	6999200	7000898	6946351
Isoquinoline	0	0	0	500568	500801	500678
Indole	0	0	0	4678	4567	4321
Benzene	20264047	18125874	19222463	5546458	5710067	5437610
Cyclohexene	12771030	10295898	11900683	0	0	0
Uridine	5254048	5165139	5200876	0	0	0
Aminobutene	0	0	0	0	0	0
Pyrimidine derivative	16281845	11658089	12360531	5241072	5016076	5141165
Pyridine derivative	77837840	5597442	6589002	0	0	0
Butyl Cyclopropyl Ketone	0	0	0	189184536	19916508	18039947
Bis(trimethylsiloxy)ethane	13090319	12967435	130078456	0	0	0
5-acetylthiazole	0	0	0	4326959	4017268	412575
Phenylazomethane-amidoxime	77837840	5597442	6589002	0	0	0
2-Dodecylcyclobutanone	0	0	0	12691639	12702521	10098542
Methylbutyrate	0	0	0	16550009	16240000	15920031
Trisiloxane	0	0	0	5931104	6032106	596663
